# Supplementary material for: Large-deformation consolidation analysis of foundations based on the elliptical cylinder equivalent drainage plate theory
Source: PLoS One. 2026 Jun 25;21(6):e0352168. doi: 10.1371/journal.pone.0352168 (PMC13298765; doi:10.1371/journal.pone.0352168)
Supplement: S1 Dataset — (XLSX) [file pone.0352168.s001.xlsx]

## Sheet: Sheet1
0.01009	0.23242	0.01014	0.14337	0.01011	0.31279	0.01004	0.23179	0.00994	0.18676
0.02008	0.27323	0.02008	0.21016	0.02022	0.39238	0.02008	0.26405	0.02044	0.24477
0.03005	0.30941	0.03055	0.26427	0.02965	0.45478	0.03013	0.30031	0.03093	0.28693
0.03998	0.34652	0.04021	0.30879	0.04019	0.50164	0.0399	0.33398	0.04094	0.32654
0.05009	0.3796	0.05021	0.34775	0.05045	0.54167	0.05023	0.36436	0.05056	0.36191
0.06019	0.413	0.06005	0.3796	0.05918	0.58076	0.05998	0.39662	0.06137	0.39898
0.07114	0.43928	0.07056	0.42042	0.07036	0.61349	0.06974	0.42676	0.07173	0.43662
0.08071	0.46896	0.08052	0.44794	0.0813	0.64269	0.08058	0.46797	0.11043	0.54867
0.09009	0.49432	0.09051	0.47175	0.0908	0.67165	0.0908	0.49175	0.17574	0.67233
0.1002	0.51967	0.09892	0.50081	0.09936	0.69143	0.10088	0.51482	0.28999	0.81126
0.10849	0.54441	0.11158	0.52555	0.11118	0.71874	0.10941	0.53861	0.46367	0.91766
0.20684	0.72591	0.20854	0.70829	0.21167	0.86615	0.20979	0.71992	0.59374	0.96152
0.306	0.8295	0.31105	0.81713	0.31254	0.93749	0.30949	0.82682	0.75078	0.98698
0.4094	0.89258	0.4118	0.88392	0.41391	0.97258	0.41207	0.88875	0.92282	0.99519
0.50825	0.93339	0.50825	0.92968	0.51499	0.99047	0.50453	0.93396	1.07514	0.99774
0.60922	0.96308	0.61064	0.95658	0.60682	0.99636	0.60845	0.95704
0.70426	0.98256	0.71087	0.97328	0.71376	0.99756	0.71248	0.97564
0.81698	0.98998	0.82177	0.98317	0.8247	0.99865	0.81519	0.9893
0.90656	0.99431	0.91188	0.99647			0.91621	0.99283
1.02856	0.99771	1.03701	0.99987			1.02608	0.99872
1.22285	0.99987	1.22285	0.99925			1.22207	0.99968
						1.44127	0.99989
						1.6417	0.99991
