# Supplementary material for: Large-deformation consolidation analysis of foundations based on the elliptical cylinder equivalent drainage plate theory
Source: PLoS One. 2026 Jun 25;21(6):e0352168. doi: 10.1371/journal.pone.0352168 (PMC13298765; doi:10.1371/journal.pone.0352168)
Supplement: S2 Dataset — (XLSX) [file pone.0352168.s002.xlsx]

## Sheet: Sheet1
0	0
0.2	0.5
0.5	1
1	1.7
4	4.4
8	6.7
24	9.8
48	12.3
96	15.4
168	18
360	21.2
